# Supplementary material for: Bilingual Spatial Cognition: Spatial Cue Use in Bilinguals and Monolinguals
Source: Brain Sci. 2024 Jan 27;14(2):134. doi: 10.3390/brainsci14020134 (PMC10887090; doi:10.3390/brainsci14020134)
Supplement: Supplementary file 1 [file brainsci-14-00134-s001.zip]

Archive with 1 entries (1 files):
- brainsci-2804010-supplementary.pdf
